# Supplementary material for: Qualitative and Quantitative Detection of Potentially Virulent Vibrio parahaemolyticus in Drinking Water and Commonly Consumed Aquatic Products by Loop-Mediated Isothermal Amplification
Source: Pathogens. 2021 Dec 22;11(1):10. doi: 10.3390/pathogens11010010 (PMC8781264; doi:10.3390/pathogens11010010)
Supplement: Supplementary file 1 [file pathogens-11-00010-s001.zip]

Archive with 1 entries (1 files):
- pathogens-1495434-supplementary.pdf
